# Supplementary material for: Gene Regulation in Comorbid Migraine and Myogenic Temporomandibular Disorder Pain
Source: Genes (Basel). 2025 Dec 1;16(12):1435. doi: 10.3390/genes16121435 (PMC12733123; doi:10.3390/genes16121435)
Supplement: Supplementary file 1 [file genes-16-01435-s001.zip]

Archive with 5 entries (5 files):
- Figure S1.pdf
- Figure S2.pdf
- Table S1_revised.xlsx
- Table S2_revised.xlsx
- Table S3_revised.xlsx
