# Supplementary material for: Gene Regulation in Comorbid Migraine and Myogenic Temporomandibular Disorder Pain
Source: Genes (Basel). 2025 Dec 1;16(12):1435. doi: 10.3390/genes16121435 (PMC12733123; doi:10.3390/genes16121435)
Supplement: Supplementary file 1 [file genes-16-01435-s001.zip › Table S1_revised.xlsx]

## Sheet: Sheet1
Table S1. NTG vs Sham
Gene	logFC	padj
Vwf	-1.07062	0.0257909
G530011O06Rik	-1.34378	0.000635338
Gm43951	1.06828	0.0376089
Nkx6-1	-1.23853	0.010042
Tph2	-1.20003	0.00939964
Gm37917	1.70655	0.0308354
Glp1r	1.15597	0.0487872
Stbd1	-1.04571	0.0220151
Gm44423	1.21955	0.0482168
Tomm6os	1.08835	0.007967
Rpl3-ps1	-1.7453	0.0357224
Vsx2	-1.42709	0.035477
Tmem267	1.32745	0.0296078
Gm42527	1.13565	0.0101671
Gm12688	-1.28626	0.00899347
Plk-ps1	1.17266	0.0212725
Pla2g2d	-1.16037	0.00591762
Gm9843	-1.54046	0.0112856
BC046401	1.82426	0.0293773
Mgl2	-1.1716	0.0416667
Gm15542	-1.52872	0.0109977
Gm44200	1.2263	0.0403895
Rps6-ps4	-2.23212	0.0191108
Gm42503	1.26393	0.0123478
Pgk1-rs7	-1.77263	0.019601
Rps13-ps1	-2.0194	0.034308
Gm10052	-1.84825	0.0169049
Rpl14-ps1	-2.14004	0.00159096
Gm42632	1.45621	0.0391903
8430432A02Rik	-1.07004	0.0131131
Stambp-ps1	1.2145	0.0245591
Gm13341	1.41054	0.00657805
Arhgef39	-1.24285	0.0123521
Zfp385c	-1.76626	0.0492936
9330160F10Rik	-1.02855	0.0234291
Gm43890	1.54553	0.0407112
AI661453	-1.00234	0.028056
Procr	-1.05248	0.0479443
Gm27028	-1.08646	0.0191225
2210411M09Rik	1.68324	0.0135943
Mettl24	-1.0023	0.02222
Tlcd2	-1.16749	0.018386
Nme2	1.05036	0.0255681
Gm49339	-1.16039	0.0350739
Gm42531	1.36136	0.00722296
Gm28439	1.66725	0.0151761
Gm43143	1.70509	0.0101155
Tpt1-ps3	-1.95924	0.0379187
Gm10146	-1.94069	0.0251519
Fen1	1.59494	0.0306594
Gm22767	1.85943	0.00643355
Wee2	1.04938	0.0364251
Gm10288	-2.44021	0.0083148
4931422A03Rik	1.4633	0.0465501
Drd3	1.13506	0.0210212
4930547M16Rik	1.05195	0.0331942
Bcas1os1	1.14788	0.0209271
Gm4366	-1.83904	0.0246264
Gm11127	1.15803	0.0308271
Ntf3	-1.28994	0.0186086
Ndc80	1.11902	0.0288551
Lst1	1.05031	0.049479
Mgarp	1.20362	0.0270339
Gm16578	1.5133	0.0147489
Prr15	-1.0994	0.0256462
Prlhr	2.14356	0.00485543
Gm5898	1.05499	0.0266453
4921513H07Rik	-1.30238	0.0182962
Hoxd3os1	-1.76966	0.00826732
Casp4	-1.25519	0.0374169
4932442E05Rik	2.69911	0.0140815
Gm17194	1.44413	0.0185889
Trp73	-1.05585	0.0383901
Lrrc25	-1.43683	0.0232896
Gm28230	1.79714	0.0122649
Gm9531	-2.43023	0.0279749
AU040972	1.17742	0.0276515
Btn1a1	-1.61211	0.0275953
Jmjd7	1.24012	0.0318753
Krt18	-1.33974	0.0395172
Ccno	-1.41642	0.0166738
Gm42635	1.34304	0.0309292
Srms	-1.056	0.0414052
Gm4922	1.55213	0.020121
Snord55	1.30186	0.032403
Gm15538	2.03343	0.0149771
Lipo2	-1.58616	0.020417
Rpl10-ps3	-2.31985	0.0295901
Gm20498	1.31727	0.0388057
Milr1	-1.18463	0.035467
Gm12905	1.08157	0.046577
Halr1	-1.26805	0.0302497
Gm44207	1.592	0.0303399
H4c11	-1.44862	0.0145157
Styk1	-1.62042	0.013126
1700110I01Rik	-1.15333	0.0303415
Sap18b	-2.44605	0.0117755
Gm10369	1.12286	0.0461487
Gm33707	1.34474	0.0305472
Gm43612	-1.33216	0.0199637
Gm15442	1.53822	0.0175085
Anxa8	-2.60758	0.0345041
Gm15425	-2.17569	0.0140507
Lpar5	-1.88562	0.0211982
Gm13238	-1.4845	0.0226809
Gm11832	1.22698	0.0466839
Tmem30b	-3.07202	0.00346757
Olfm5	1.90153	0.0204574
Gm38211	-1.42619	0.0238831
Gm42967	1.44749	0.047379
Gm44851	-1.46459	0.0203414
Gm6569	1.13334	0.0496416
Lmx1a	-1.65384	0.0281575
Slc3a1	1.54636	0.0454943
Rag1	1.19628	0.0372562
Gm30948	1.19548	0.0424635
Gm9522	-1.45497	0.0235197
Gprc5a	-1.63672	0.0245627
Knl1	1.2294	0.042776
Gm44432	1.28488	0.0347534
Ccl3	-2.52661	0.0055499
Morn3	-1.51713	0.0223869
Hoxb9	-1.57808	0.0241255
Gm9800	-1.13673	0.0469463
Gm10653	-1.87456	0.018222
Dgkeos	-1.85976	0.00868511
Gm12108	1.56605	0.0200609
Gm15835	2.21601	0.0325459
Nnmt	-1.99013	0.0266907
Gm23628	-1.6671	0.0187906
Gm42881	3.08831	0.00807593
1700025N21Rik	-2.61426	0.0137033
Gm44036	1.48059	0.0378262
Gm13017	1.82594	0.0131593
Gm6684	-1.34356	0.0498183
Sprr1a	-1.50602	0.0407514
4933405L10Rik	-1.13036	0.0461697
Gm15710	-2.5259	0.00679148
Gm20614	-1.83599	0.0156328
Gm15956	1.16583	0.0371227
Gm2986	-1.37341	0.0495614
Gm11722	-1.42657	0.0495091
Gm10076	2.53611	0.0102252
Gm13461	-1.67465	0.0459788
Mrln	-1.49642	0.0230605
Cpne1	1.41581	0.0414202
Gm23706	1.67837	0.0170612
Gm38046	2.12217	0.0482561
Gm43506	-1.47952	0.0399176
Cct8l1	2.55032	0.00726111
Gm25117	2.90319	0.00603316
Gm37105	2.08137	0.0226509
Gm36944	-1.32461	0.0477759
Idi1-ps1	-1.77955	0.0293452
Gm43133	1.44629	0.0480205
H3f3a-ps2	-2.15714	0.0212958
Gm11770	2.36424	0.00788719
Stx19	-2.73506	0.00717231
Ube2n-ps1	-1.49185	0.0444044
Mxd3	2.38812	0.0140727
Slc26a3	-2.20884	0.0243327
Gm28989	2.21041	0.0450217
Gm42793	2.25498	0.0237816
Gm9803	-2.91463	0.00726056
Gm23615	2.19311	0.0201694
Gm42702	-2.29665	0.0179917
Gm43685	1.2818	0.0443426
Fcrl6	-2.25497	0.00945694
Gm44062	2.6969	0.00764527
Krt27	1.6587	0.0239519
Gm18537	1.28719	0.0379581
Kansl2-ps	-2.85227	0.00498345
Fam47e	-1.44248	0.0321089
Mgam	-1.82679	0.0499219
Gm22571	2.05711	0.0344736
Gm42930	2.01044	0.0324258
Sox14	-2.11368	0.0365088
Gm43216	2.0293	0.0451457
Mtnr1a	-1.70772	0.0230159
Gm38001	-2.98373	0.00313356
Gm11282	2.24453	0.0114629
Trdc	-1.44982	0.0368369
Gm37474	-3.03491	0.0101333
Gm14015	1.57233	0.0279783
Gm37152	2.60046	0.015938
Gm13690	1.55741	0.0398227
Gm26175	2.87269	0.0036013
Gm15240	-2.36312	0.0231535
Ccl5	-1.44016	0.0474565
Nlrp1a	1.52347	0.0403706
Mir5620	1.36695	0.0465937
Gm44603	-2.67929	0.00698196
4930556N13Rik	2.25734	0.0309985
Gm13349	2.57211	0.00792114
A930001A20Rik	-1.9631	0.0394294
Gm44066	-2.6841	0.0048719
Gm37020	-2.6841	0.0048719
Ccl7	-2.68093	0.0286495
Kbtbd12	2.66087	0.00954154
Htra4	-2.51107	0.0158804
Gm12053	-2.61497	0.00522869
Plxna4os1	-1.56526	0.0446648
Nlrp1c-ps	2.00442	0.0382305
Efcab3	-1.41064	0.048042
Gm19514	-3.62316	0.0166229
4930407G08Rik	-1.43344	0.0442765
Iyd	-1.85288	0.0487142
Mir145a	-2.10821	0.0327616
Il1b	-2.48602	0.0108982
Gm12577	-2.20112	0.0222249
Apol7d	-2.41247	0.0113607
Gm15878	-1.92907	0.0235779
Gm37983	1.9343	0.0314685
1700049E17Rik2	1.94153	0.0386515
Gm15156	2.32058	0.0175262
Tmsb15b2	-2.70708	0.0149637
Gm17546	1.93238	0.0219974
Gm10269	-2.18475	0.023746
Gm15016	1.39839	0.0421286
Gm4217	2.11345	0.023856
Crygs	-2.38451	0.0132379
2610206C17Rik	2.37609	0.0135196
Gm7993	2.43399	0.00769905
4921511C10Rik	-1.94646	0.0272818
Gm43585	2.3376	0.0139855
Gm9169	-2.60181	0.0222423
Gm16741	1.94896	0.0330108
Vax2	2.18662	0.0262938
4930579H20Rik	-2.60641	0.0170185
Gm37933	2.26764	0.0147222
Gm44711	2.35269	0.021525
Gm43755	-2.0615	0.0350913
Gm38139	-2.41611	0.0284778
Runx3	-2.3314	0.0197963
Lao1	-1.91564	0.0483571
Gm12153	-2.28523	0.0167449
Gm43075	-2.30783	0.0355993
Gm10441	-2.71565	0.012432
Gm44041	-2.27876	0.0168507
Gm42501	1.82969	0.0275495
Hspb3	-1.99707	0.038874
Gm11037	-1.65668	0.046651
Apela	-1.79844	0.033228
Gm4353	-1.84007	0.0470185
Spertl	2.36408	0.0201673
Bcl2a1d	-1.96853	0.0486951
Trbv13-2	-2.15327	0.0198979
Prr19	-2.02541	0.0434671
4930509H03Rik	1.88852	0.0329397
Trappc3l	-1.92196	0.0335313
Myoz2	-2.22134	0.0278536
0610012D04Rik	-2.36668	0.0146969
2900092N22Rik	2.09899	0.0316006
Gm42682	2.23016	0.013767
Lrrc75aos1	2.23016	0.013767
Snord17	2.23016	0.013767
Saa1	-1.86341	0.0348529
Gm8091	2.51428	0.0166205
Entpd4b	-2.09623	0.0312178
Gm37018	2.15598	0.0299565
Fam219aos	2.11701	0.0218848
Fbxw27	-2.34818	0.0157738
Gm42951	2.41054	0.0167943
Gm17017	1.83554	0.0452421
Gm42780	-2.44698	0.0265848
Gm44641	-2.09996	0.0227451
Gm31406	2.35153	0.0161495
Gm43864	2.07525	0.0234866
Gm6498	-2.32552	0.0355953
Tmprss3	-1.69124	0.0472058
Mageb3	-2.60335	0.0286552
Gm45186	-2.15292	0.0303912
Gm16027	-1.7686	0.0387289
Ccdc142	1.74906	0.0383254
Hormad2	-2.26443	0.0183035
Gm42588	-2.26443	0.0183035
Inhbc	2.08936	0.0446461
Oaz2-ps	-2.07837	0.030717
Gm23613	-2.19423	0.0185141
Gm3807	-2.17093	0.0325326
Pard3bos3	-2.52904	0.0305366
Myl7	-2.02829	0.0264844
Gm11223	-1.78744	0.0471776
Snord43	2.18029	0.0187779
Mir6928	2.18029	0.0187779
Gm25867	-2.12432	0.0200319
Gm44152	-1.9709	0.0282272
Gm10171	-1.99743	0.0374316
Gm43571	2.06336	0.0303181
Gm38345	-1.72463	0.0452179
Gja8	-1.72463	0.0452179
Olfr222	2.06174	0.0448603
Tigit	-2.0096	0.0347155
Gm26674	-2.12835	0.0356373
Fam151a	-2.10185	0.0217244
Gm37583	-2.12154	0.0495288
A930018P22Rik	1.94542	0.0297658
Gm12869	2.53188	0.0380483
Slc5a12	2.08502	0.0399336
Dpep2	-2.01017	0.0486551
B130011K05Rik	2.04107	0.0447879
Gm8369	-1.6608	0.0463901
Gpa33	2.08905	0.0227683
Igfbp1	-1.93579	0.0334868
Gm14762	-1.93579	0.0334868
Gpr143	-2.21466	0.0349205
Gm6480	-1.92901	0.0336195
Rpl9-ps4	-2.04326	0.0491962
Gm20005	2.13762	0.024827
Gm9830	-2.40998	0.0477406
Gm11667	2.2153	0.0363089
5031410I06Rik	2.2762	0.0377882
Gm11615	-2.2632	0.0372998
Gys2	2.01632	0.0461646
Il23r	-1.8857	0.0407783
Lrrc8e	-1.86627	0.0364481
Olfr690	2.09506	0.0392444
Vmn1r207	2.15282	0.0413819
Gm42654	1.97998	0.0274649
Gm15479	1.97998	0.0274649
Gm43064	1.97683	0.0276459
Gm29428	1.97534	0.0401474
Gm38063	2.02415	0.0399562
Gm13136	-2.28716	0.0334108
Olfr460	1.99695	0.0423462
Mat1a	1.99695	0.0423462
Tpsg1	-2.15857	0.0456156
Gm4319	-2.12034	0.046033
Gm26634	-2.006	0.0442019
Gm37640	-2.47066	0.0379176
Gm5424	-2.21007	0.0367435
Gzmk	-2.00572	0.0349466
4932415M13Rik	-1.9448	0.0342616
Gm14749	-1.99374	0.0364651
Gm6641	-1.99374	0.0364651
Itpa-ps2	-1.99374	0.0364651
Snord70	2.05163	0.0484653
Gm13569	1.99662	0.0368305
2810442N19Rik	1.81501	0.0488248
Ocstamp	-1.86967	0.0493888
Gm12799	-1.85329	0.0383617
Gm37170	1.8391	0.0398905
Gm22301	1.8391	0.0398905
Btf3-ps1	1.83598	0.0401074
Gm22154	1.83598	0.0401074
Gm15475	1.83598	0.0401074
Gm5847	1.7256	0.046318
