# Supplementary material for: Gene Regulation in Comorbid Migraine and Myogenic Temporomandibular Disorder Pain
Source: Genes (Basel). 2025 Dec 1;16(12):1435. doi: 10.3390/genes16121435 (PMC12733123; doi:10.3390/genes16121435)
Supplement: Supplementary file 1 [file genes-16-01435-s001.zip › Table S2_revised.xlsx]

## Sheet: Sheet1
Table S2. TL vs Sham
Gene	logFC	padj
Zfp593	1.06565	0.0363811
Zeb2os	1.02184	0.0329861
Xrra1	-1.00718	0.0118778
Wt1	-2.5997	0.0115145
Wif1	-1.6446	0.00378321
Vpreb1	-2.18555	0.0282236
Vmn1r-ps109	1.9315	0.0457721
Vdac3-ps1	-1.90279	0.000833692
Vcp-rs	-1.45187	0.00032956
Ush1c	-1.2643	0.0228569
Ucp1	-1.61194	0.0228352
Ube2n-ps1	-1.36725	0.0478572
U90926	-2.07872	0.0323216
Tsx	-2.30725	0.00696093
Trmt112-ps2	-2.41575	0.00272855
Trim10	-2.10216	0.0191057
Trav3-4	-2.04615	0.0413087
Tpt1-ps3	-2.5925	2.81261e-05
Tomm6os	1.12029	0.00405377
Tmsb15b2	-2.22022	0.0190315
Tmsb15b1	1.61293	0.0278806
Tmem239	-2.01299	0.0444655
Tbx20	-1.08002	0.0444741
Tbr1	1.0429	0.028726
Tbc1d22bos	-1.28882	0.0205907
Taco1os	1.49401	0.0171733
Styxl1	-1.26065	0.0432945
Styk1	-1.30431	0.0292234
Srd5a2	-2.92002	0.00231267
Spo11	-1.27359	0.0349509
Spertl	1.92144	0.0320814
Snord55	1.00887	0.0301288
Snord104	1.22657	0.000639376
Snora69	1.90025	0.0268182
Sms-ps	-2.80153	0.00221488
Smkr-ps	2.35432	0.00817359
Slc5a4b	-2.22041	0.0164937
Serpinc1	1.16179	0.0190596
Serpinb6c	1.12163	0.0493587
Sele	-3.37347	0.00519869
Sdhaf1	1.01309	0.0477722
Sct	-1.79628	0.0423549
Scgn	-1.51967	0.0327713
Scarna2	1.59685	0.0171572
Sap18b	-2.26911	0.00218357
S100a9	-1.91992	0.0111608
S100a7a	1.0667	0.0197757
S100a2	2.62958	0.0075446
Rpsa-ps10	-1.19994	0.0305905
Rps6-ps4	-2.62206	9.24597e-07
Rps29	1.23184	7.05549e-08
Rps16-ps2	-1.20507	0.0408613
Rps13-ps1	-2.46956	2.4875e-05
Rps12-ps3	-1.68029	0.00408817
Rpl9-ps4	-2.04111	0.0360441
Rpl3-ps1	-2.34555	2.40509e-05
Rpl38-ps2	2.12283	0.0490933
Rpl22l1	1.10802	2.56139e-05
Rpl19-ps11	1.32876	0.0400154
Rpl17-ps10	-1.65974	0.00349956
Rpl14-ps1	-1.54639	0.00517912
Rpl13-ps5	-1.38288	0.0331055
Rpl10-ps3	-2.62129	0.000285876
Rpl10a-ps1	-1.79844	0.000203499
Rbpj-ps3	-2.05313	0.0314802
Rab26os	1.30079	0.00035298
Rab11b-ps2	-2.10696	0.0348255
Ptges3-ps	-2.77914	0.00539127
Prss16	1.69176	0.0114271
Prr33	-1.32477	0.021203
Prph	-1.13347	0.0323227
Prokr2	-1.41944	0.00599757
Prg2	2.01035	0.0415048
Ppp1ccb	-1.21431	0.00292708
Plac8	-2.28174	0.00373886
Pjvk	-1.73075	0.0406743
Pgk1-rs7	-2.19057	1.12873e-05
Pgam1-ps2	-2.72199	7.90736e-05
Pcp4	1.26665	0.00126333
Olfr922	2.05262	0.0310577
Olfr651	-2.01475	0.0397925
Oaz1-ps	-1.88298	0.00661485
Nutf2-ps1	-1.42529	0.0243118
Nme2	1.05162	0.0168175
Nek10	-1.09155	0.033599
Ndufb4c	-3.63973	0.000231088
Ncoa4-ps	-2.09744	0.00218918
Nat8f6	1.017	0.013031
Myocos	-1.09708	0.0250624
Mrpl23-ps1	-2.66599	0.00393282
Morrbid	1.13598	0.0330983
Morn3	-1.50716	0.0204935
Mnx1	-2.57977	0.0180689
Mir8094	-1.40005	0.035599
Mir34a	1.71346	0.0444741
Mir343	1.89274	0.0272221
Mgam	-1.80189	0.0257619
Mcoln3	2.15505	0.015654
Mcoln2	-2.06885	0.0149944
Mageb3	-2.38403	0.025975
Lrrc75aos1	1.81421	0.0471808
Lrg1	-1.10037	0.00385605
Lhb	2.5422	0.0209371
Lgals7	2.30777	0.0132716
Lcn2	-3.45811	0.0240168
Lax1	1.75259	0.0447231
Kctd19	1.89222	0.0252439
Kansl2-ps	-3.08312	0.00856784
Jmjd7	1.52506	0.0150317
Iyd	-2.02149	0.0163308
Itpa-ps2	-2.26041	0.0207994
Itih4	-1.96213	0.0251116
Itgax	-2.69415	0.0086696
Inhbc	1.44165	0.039002
Impdh2-ps	-2.01743	0.0384078
Il21	1.71144	0.0196521
Idi1-ps1	-1.8371	0.00803709
Hspd1-ps3	-2.32389	0.00846796
Hoxb1	-1.91882	0.0362525
Hmga1b	-1.25578	0.0405183
Haspin	-1.03644	0.0468994
Hadhb-ps	-3.09787	0.00282299
H2bc15	-1.76649	0.0343753
H1f3	2.32427	0.01414
Gzmk	-2.74487	0.011038
Gvin2	-1.6344	0.0190483
Gulo	-2.20017	0.0181094
Gsx1	-1.07991	0.022325
Gpr50	-1.24216	0.0384876
Gpr174	1.35568	0.0465911
Gng13	1.18731	0.00280053
Gnb3	-1.15927	0.0234337
Gm9949	2.00029	0.0323402
Gm9922	-2.19269	0.0112511
Gm9920	2.44306	0.0105294
Gm9892	-2.24407	0.0229444
Gm9843	-1.77028	0.000187244
Gm9830	-3.35032	0.000801613
Gm9803	-3.53146	0.000474947
Gm9774	-1.13648	0.0319461
Gm9755	-2.0315	0.00269779
Gm9694	2.00522	0.0416111
Gm9531	-2.8402	8.72624e-05
Gm8451	2.12168	0.0222535
Gm8407	-1.22628	0.0370384
Gm8355	2.5156	0.00941119
Gm7701	-1.73806	0.0406882
Gm7580	-2.18086	0.0304219
Gm7536	2.3911	0.00912741
Gm7497	-2.04125	0.0365956
Gm7367	-1.88049	0.006164
Gm7346	2.15977	0.0194627
Gm6863	-2.54431	0.000734821
Gm6807	-1.21951	0.04979
Gm6565	-1.84006	0.0109086
Gm6498	-2.05387	0.029057
Gm6482	-2.43059	0.0167633
Gm6480	-2.49371	0.00999011
Gm6166	2.12838	0.0215885
Gm6055	-2.11344	0.00127829
Gm5946	2.47661	0.0182958
Gm5914	1.15539	0.0154988
Gm5898	1.18924	0.0136051
Gm5884	-2.52162	0.00400233
Gm5879	1.64289	0.0486769
Gm5590	-1.78269	0.0382608
Gm5552	2.01336	0.0388025
Gm5424	-3.27322	0.00142549
Gm4841	2.41536	0.0106507
Gm44190	1.51124	0.00440351
Gm44182	-1.87576	0.036165
Gm44178	2.23948	0.0206809
Gm43962	-2.43042	0.0113847
Gm43882	2.24939	0.00898362
Gm43874	2.23193	0.00935514
Gm43778	1.78334	0.0136518
Gm43755	-1.79156	0.0423312
Gm43712	2.19221	0.0353675
Gm4366	-1.78103	0.000979271
Gm43588	1.49011	0.00856072
Gm43466	-1.93248	0.0452715
Gm43423	1.57851	0.0147962
Gm43133	1.26703	0.040798
Gm43072	-2.66132	0.00577433
Gm43018	-1.90961	0.0367495
Gm42959	1.048	0.00403113
Gm42951	1.9277	0.0478096
Gm42881	1.19603	0.0230408
Gm42866	1.64523	0.0224646
Gm42857	1.26508	0.00605403
Gm42808	-1.37111	0.027131
Gm42702	-2.19365	0.0115382
Gm42659	1.06129	0.00354977
Gm42588	-2.01475	0.0397925
Gm42550	1.96583	0.0417502
Gm42527	1.04471	0.00308444
Gm42501	1.91276	0.0222707
Gm42466	1.81805	0.0407337
Gm4217	1.76262	0.0421877
Gm4202	-1.51477	0.0414233
Gm4189	1.1896	0.0302415
Gm38292	2.05262	0.0310577
Gm38263	-1.70105	0.0413779
Gm38252	2.05262	0.0310577
Gm38173	-1.93742	0.0494656
Gm38116	1.96603	0.0347299
Gm38114	-2.01061	0.0258505
Gm38042	1.56338	0.0381517
Gm37983	1.74832	0.0353996
Gm37965	1.04157	0.0393891
Gm37959	1.49823	0.0404795
Gm37949	-2.11324	0.0291803
Gm37887	-2.11431	0.0409058
Gm37714	1.8604	0.0131003
Gm37706	2.33711	0.00205691
Gm37640	-2.87154	0.00899011
Gm37474	-2.05861	0.0342797
Gm37436	2.68559	0.00647093
Gm37393	-1.95307	0.0355757
Gm37264	1.06426	0.0373458
Gm37160	2.22052	0.00996416
Gm37088	-1.63644	0.0147071
Gm37052	-1.19161	0.0233098
Gm37020	-2.42753	0.0177972
Gm3424	-2.07081	0.0365078
Gm33167	-1.41918	0.0425197
Gm32950	-1.8517	0.0442723
Gm30948	1.76292	0.00463445
Gm2956	-2.07769	0.0203125
Gm29442	-1.40873	0.0261152
Gm29418	1.28309	0.0459724
Gm28439	1.86795	0.000743273
Gm28411	-1.99507	0.0305687
Gm2840	1.58988	0.0197348
Gm2832	-1.84791	0.0241849
Gm2830	1.49941	7.21366e-07
Gm28294	1.17385	0.042726
Gm28230	1.03926	0.0350931
Gm2810	-2.19865	0.0317757
Gm26952	2.03622	0.0367802
Gm26692	-1.73148	0.040722
Gm26680	-1.60303	0.0127831
Gm26634	-2.86334	0.00445921
Gm26560	-1.62566	0.0243284
Gm25982	2.1158	0.00932267
Gm25965	-1.90419	0.00585299
Gm24837	2.24095	0.0300415
Gm2423	-1.94458	0.0092988
Gm23613	-2.32412	0.0339745
Gm23130	1.00934	0.0181651
Gm22579	1.10297	0.0203897
Gm22523	-2.00108	0.0335696
Gm2244	1.98631	0.0296348
Gm2223	-1.50655	0.000275584
Gm22009	1.35858	0.00117683
Gm21103	1.79428	0.0337962
Gm2093	1.73024	0.036995
Gm20826	2.41573	0.0135284
Gm20652	-2.915	0.00510072
Gm20642	-1.84203	0.0274179
Gm20605	2.24039	0.0345255
Gm2018	2.42271	0.0120182
Gm2000	1.58317	0.0160927
Gm19815	2.29212	0.0134776
Gm19552	2.15747	0.0195617
Gm19514	-2.78599	0.00471658
Gm18775	1.0036	0.0481292
Gm17173	1.72022	0.0426902
Gm17120	1.55275	0.0412023
Gm17115	1.30031	0.0126856
Gm16675	1.12641	0.0366829
Gm16464	-1.9461	0.0359464
Gm16322	2.02345	0.0439572
Gm16246	-1.74131	0.0353585
Gm15994	-1.15732	0.0218304
Gm15908	2.09068	0.0452367
Gm15780	-1.93724	0.0377201
Gm15779	1.53548	0.0303971
Gm15772	1.14397	0.0305564
Gm15542	-1.78787	0.00184375
Gm15501	-2.68453	2.00625e-05
Gm15500	-1.18506	0.000933529
Gm15442	1.43033	0.0216324
Gm15429	-2.65553	0.00414621
Gm15427	-1.05731	0.0159011
Gm15156	1.80654	0.0304464
Gm15155	-1.55139	0.039735
Gm15016	2.4037	0.0111708
Gm14843	1.80453	0.0395491
Gm14767	2.66753	0.00561885
Gm14749	-2.17029	0.0234087
Gm14125	-1.24512	0.0366443
Gm14117	-2.37708	0.0178445
Gm14052	-1.66191	0.0426633
Gm14051	1.66625	0.0291967
Gm14018	-1.42399	0.0116427
Gm13986	-1.9622	0.0248859
Gm13920	2.3404	0.0176396
Gm13856	-1.4118	0.002479
Gm13748	-2.76725	0.00530792
Gm13689	1.05616	0.00886809
Gm13486	-2.05676	0.026531
Gm13417	-2.17961	0.0286142
Gm13405	2.29987	0.0226436
Gm13341	1.21646	0.00444787
Gm13264	1.82344	0.0384759
Gm13238	-1.657	0.00802441
Gm13146	-1.73067	0.044302
Gm13136	-2.59962	0.0066732
Gm12918	-2.05421	0.00105436
Gm12715	-2.67566	7.89059e-06
Gm12630	-1.88777	0.026305
Gm12397	-2.17478	0.0236034
Gm12346	-1.42419	2.24646e-06
Gm12184	-1.80669	0.0161537
Gm12063	1.25758	0.00868471
Gm11808	-3.20633	0.00013144
Gm11722	-1.37704	0.0185545
Gm11670	-1.85912	0.0258524
Gm10698	-2.75918	0.0109912
Gm10689	1.91628	0.0453281
Gm10629	-1.32157	0.0177863
Gm10600	-1.73314	0.00761316
Gm10421	1.48519	0.023522
Gm10373	1.41218	0.0455747
Gm10288	-2.43479	9.96686e-05
Gm10275	-2.50447	9.23392e-06
Gm10250	-1.10734	0.0250369
Gm10244	1.23296	0.0410535
Gm10184	-2.30793	0.0400756
Gm10175	-1.38979	0.0151678
Gm10146	-2.20404	0.000276576
Gm10131	-2.21613	0.0273452
Gm10123	-2.35637	3.79968e-06
Gm10053	-2.35681	0.00107813
Gm10052	-2.61792	1.50405e-05
Gm10030	1.12003	0.0145728
Gcg	-1.91601	0.0162967
G730003C15Rik	1.375	0.0348664
Ftl1-ps1	-1.17357	0.0436205
Fen1	1.72246	0.00190873
Ezhip	-2.12925	0.0295373
Eif4a-ps4	-1.88791	0.000405702
Dnaaf1	1.5435	0.0310862
D6Ertd527e	-1.64608	0.0312675
Cyp4x1os	1.23997	0.031922
Ctcfl	1.0323	0.0308828
Cpb2	1.82435	0.027976
Col10a1	1.76334	0.033596
Clec4g	2.10505	0.0160394
Clec4a1	-1.03935	0.0435087
Cldn15	1.02783	0.0386122
Chrnb3	-1.32659	0.00621747
Chrna5	-1.44474	0.02694
Cfap161	-1.01521	0.0403228
Cdcp2	1.92096	0.03783
Cd6	-1.92388	0.044231
Cd200r3	1.16519	0.00893119
Cd200r1	-1.19973	0.0189214
Ccl3	-1.9178	0.0222484
Ccdc172	1.04644	0.0324274
Casr	-2.18457	0.00255699
Casp4	-1.22508	0.0231349
Camp	2.09308	0.0175887
Calml4	1.23154	0.0298143
C430014B12Rik	1.67299	0.0443025
C330022C24Rik	1.96976	0.0308862
C130075A20Rik	-2.40605	0.0107211
C030017D09Rik	2.13525	0.0391904
Bloc1s6os	2.33963	0.00825253
Bcl2a1d	-1.89136	0.0424024
BC023105	2.04875	0.0313265
AY074887	-2.11677	0.0299206
Atp5k	1.11906	4.59525e-07
Atn1	1.13976	0.000379105
Arhgap8	-1.41292	0.0367437
Apoo-ps	-2.04442	0.0277613
Apol7d	-2.05113	0.0283875
Ap2m1-ps	-2.34397	0.000471903
Aox2	1.70178	0.0480748
Abhd16b	-1.679	0.0444253
A630076J17Rik	-1.10706	0.0312449
A530020G20Rik	1.89576	0.0132475
9130017K11Rik	1.55111	0.0185043
8030443G20Rik	1.96956	0.0438084
5830415G21Rik	-2.21446	0.0167529
4932415M13Rik	-2.01475	0.0397925
4930558K02Rik	-1.55828	0.0301222
2610012C04Rik	1.11226	0.0487008
2310016G11Rik	1.80883	0.0368434
2200002D01Rik	1.45286	0.0103961
2010010A06Rik	-2.59962	0.0066732
2010001K21Rik	-1.66642	0.0473145
1700073E17Rik	2.40586	0.015797
1700014D04Rik	-1.17197	0.0197098
1700008K24Rik	2.11952	0.0247596
1700007F19Rik	1.44789	0.0111834
1110028F11Rik	2.05803	0.0416192
1110006O24Rik	-1.06004	0.0180268
