# Supplementary material for: Gene Regulation in Comorbid Migraine and Myogenic Temporomandibular Disorder Pain
Source: Genes (Basel). 2025 Dec 1;16(12):1435. doi: 10.3390/genes16121435 (PMC12733123; doi:10.3390/genes16121435)
Supplement: Supplementary file 1 [file genes-16-01435-s001.zip › Table S3_revised.xlsx]

## Sheet: Sheet1
Table S3. TL-NTG vs Sham
Gene	logFC	padj
Zfp986	-1.03874	0.0319025
Zfp819	-1.4997	0.00918077
Zfp593	1.1094	0.028262
Zbbx	1.2251	0.0400451
Wnt1	-2.09452	0.0266136
Wfikkn1	-1.42003	0.0140189
Wdr49	1.87148	0.0478024
Vmn1r-ps110	-1.41342	0.019694
Vdac3-ps1	-1.83321	0.00042809
Uts2b	3.72685	0.00631416
Ube2n-ps1	-1.81048	0.00810403
Tspan10	2.22358	0.0233731
Trpv1	1.39757	0.0290887
Trim69	2.02422	0.0334584
Tpt1-ps3	-2.55809	2.19797e-05
Tmsb15b2	-2.51982	0.00998044
Tmsb15b1	1.74403	0.0400249
Tmco5b	1.37283	0.0361096
Tgtp1	-1.28658	0.00483072
Tex35	1.87856	0.0268445
Tbr1	1.35533	0.027015
Styk1	-1.54	0.0128289
Stx19	-2.08629	0.0306693
Ssxb5	-2.0742	0.0242905
Srd5a2	-2.4397	0.0106433
Sprr1a	-2.50403	0.00112428
Spn	-1.24218	0.0414306
Spink8	1.17114	0.0486686
Snord8	-1.3001	0.0485996
Snord70	2.04539	0.0426908
Snord53	-1.35043	0.0449805
Snord104	1.17903	0.00192534
Sms-ps	-2.94229	0.00226609
Slfn4	-2.9172	0.00491759
Slco1b2	-1.84269	0.0316785
Slc6a4	2.34317	0.0152392
Slc6a2	1.25952	0.0325028
Slc5a7	1.38165	0.0297451
Slc25a31	1.93548	0.0494005
Slc22a1	-1.82169	0.0336473
Slc18a3	1.94774	0.031313
Slc10a4-ps	1.51999	0.0296633
Serpinb2	-1.92151	0.0376698
Serpina9	2.01847	0.0341154
Serpina3c	1.44369	0.0201119
Sele	-2.7364	0.0167273
Scgb3a1	-1.68635	0.015322
Scarna2	1.52547	0.0195011
Sap18b	-3.12697	7.88648e-05
S100g	2.45311	0.00753819
Rtp2	-1.71191	0.0438986
Rps7-ps3	-1.33415	0.00373009
Rps6-ps4	-2.87666	2.40858e-07
Rps29	1.06714	1.45187e-09
Rps27rt	1.24259	0.0396332
Rps16-ps2	-1.29118	0.0114335
Rps13-ps1	-2.53658	1.64389e-05
Rps12-ps3	-2.02444	0.000460198
Rps10-ps4	2.03825	0.0433371
Rpph1	1.80327	0.0352406
Rpl9-ps8	-2.05163	0.037327
Rpl9-ps3	-1.41295	0.036512
Rpl3-ps1	-2.26135	4.13532e-06
Rpl28-ps1	-1.94044	0.00214888
Rpl27a-ps2	1.87148	0.0478024
Rpl17-ps10	-1.76451	0.00210192
Rpl14-ps1	-1.55279	0.00388326
Rpl10-ps3	-2.25474	0.00109802
Rpl10a-ps1	-1.71435	0.000373197
Recql5os1	-2.29075	0.0161553
Rab11fip4os1	-1.63457	0.0145655
Rab11b-ps2	-2.43881	0.0146477
Ptges3-ps	-2.89526	0.00367641
Prr19	-1.80805	0.0347957
Prlhr	1.7836	0.00477898
Ppp1ccb	-1.67407	1.9827e-05
Plxna4os1	-1.57203	0.0262874
Plac8	-2.2255	0.0059018
Pla2g2d	-1.27451	0.00253096
Pitx1	2.01332	0.0372219
Pik3c2g	2.04244	0.0454406
Phxr4	-1.9013	0.0276092
Phospho1	1.8142	0.000376426
Pgk1-rs7	-2.19922	6.91587e-06
Pgam1-ps2	-2.63847	5.84753e-06
Pdyn	-1.21933	1.77011e-06
Pde6c	1.10593	0.00214181
Pcp4	1.01826	0.00291495
Pax1	-1.77519	0.0378054
P2rx1	-1.299	0.0127627
Olfr651	-2.10655	0.0276206
Olfr1420	-1.77379	0.044064
Obox4-ps3	2.54293	0.00782012
Oaz1-ps	-1.60485	0.0183385
Nutf2-ps1	-1.82501	0.00844804
Ntrk1	1.27363	0.0163312
Nphs2	1.43123	0.0355665
Nms	-1.00311	0.00590035
Ndufb4c	-3.76146	0.000106569
Ncoa4-ps	-2.04231	0.00296404
Myh2	1.37115	0.0446576
Ms4a6c	-1.42517	0.00877632
Mrpl23-ps1	-1.98495	0.0191333
Mrap	1.59539	0.0225919
Mir8094	-1.41473	0.0380562
Mir7675	-1.67118	0.0448503
Mir7655	-2.28898	0.0197596
Mir379	2.69754	0.0106481
Mir132	1.89225	0.0310273
Mboat4	-1.46353	0.0420217
Marveld3	-1.10276	0.00818301
Ly9	1.28805	0.049912
Lrrc25	-1.27929	0.014307
Lrg1	-1.1011	0.0466499
Lhx4	1.75633	0.00993457
Lhx3	1.10527	0.0158384
Lcn2	-3.1328	0.0453976
Lamtor3-ps	-1.07302	0.0204872
Krt19	2.40179	0.040378
Knl1	1.83375	0.0335991
Kdm4dl	1.22201	0.0251542
Kansl2-ps	-2.53777	0.00832011
Jmjd7	1.03624	0.0447992
Itih4	-2.09766	0.0144082
Il22ra1	2.33741	0.018003
Il1b	-2.05757	0.0368233
Igkc	-1.67712	0.0175372
Ifitm6	-1.49501	0.0293052
Ifi209	-1.45692	0.0150927
Idi1-ps1	-2.04705	0.00445679
Hydin	1.02119	0.039651
Hsf2bp	1.2033	0.0346283
Hpse2	-2.08974	0.0160709
Hoxb9	-1.36121	0.0450543
Hoxb1	-2.22639	0.0306413
Hormad2	-2.12541	0.0265967
Haspin	-1.1416	0.0390094
Hadhb-ps	-2.02	0.0399782
H3f3a-ps2	-2.00209	0.0246894
H2-Eb2	1.75852	0.0132377
H2ac24	1.22251	0.0408704
Gzmk	-2.56067	0.00766815
Gvin2	-1.46369	0.0291103
Gsx1	-1.21956	0.0145586
Gpx2	1.11803	0.0213699
Gpr174	1.79789	0.0172909
Gng13	1.12494	0.00418293
Gm9970	1.23412	0.0352867
Gm9892	-2.65537	0.0108338
Gm9843	-1.75347	0.000103142
Gm9830	-2.93949	0.00300095
Gm9816	-1.7037	0.0463839
Gm9803	-3.12226	0.00166851
Gm9755	-1.6129	0.0121202
Gm9531	-2.75167	0.000115886
Gm8855	-1.692	0.0459251
Gm8624	2.0278	0.0480661
Gm8369	-1.83001	0.0330572
Gm8129	1.62105	0.024739
Gm7741	-2.16489	0.0318981
Gm7536	1.95494	0.0284121
Gm7367	-1.8782	0.00637621
Gm7347	-1.84831	0.0258091
Gm7334	-1.19698	0.0392776
Gm6863	-2.41947	0.00129937
Gm6565	-2.76195	0.00032805
Gm6498	-2.58734	0.00736384
Gm6366	-1.87884	0.0267737
Gm6263	1.72301	0.0462289
Gm6055	-1.75105	0.00644213
Gm5914	1.10269	0.0180853
Gm5898	1.12305	0.0201966
Gm5860	1.21898	0.0277856
Gm5620	2.27985	0.0189451
Gm5127	-1.05874	0.0483421
Gm5083	-2.28898	0.0197596
Gm4889	2.00617	0.0211751
Gm45121	2.14511	0.0258905
Gm44746	2.47171	0.0153503
Gm44708	-2.44273	0.0105583
Gm44633	-1.7997	0.0319693
Gm44417	1.78195	0.0363452
Gm44317	-1.89096	0.0327428
Gm44207	1.12742	0.0453763
Gm44152	-2.21947	0.0317907
Gm44116	-1.89315	0.0481424
Gm44066	-2.01102	0.0406425
Gm44027	-1.91358	0.0304752
Gm43871	1.42815	0.0423618
Gm4366	-1.68645	0.00982141
Gm43653	-1.77526	0.0352946
Gm43581	-1.70024	0.0406795
Gm43502	-2.00258	0.0382674
Gm43430	1.98807	0.0404707
Gm43371	-1.11366	0.0310819
Gm43075	-1.68278	0.0430731
Gm43056	-1.4798	0.037182
Gm43024	-2.46727	0.0124105
Gm43006	-1.67083	0.0191035
Gm42959	1.05158	0.016656
Gm42946	-1.57997	0.0179714
Gm42885	-2.09152	0.0267967
Gm42876	-1.46953	0.0275083
Gm42857	1.025	0.0198495
Gm42791	-1.42739	0.0467385
Gm42780	-2.19293	0.0200406
Gm42688	1.21558	0.0200018
Gm42648	2.04877	0.044692
Gm42587	2.27795	0.0231779
Gm42501	2.08193	0.0247704
Gm4202	-1.68969	0.0266128
Gm38244	-2.65095	0.00888101
Gm38173	-2.14996	0.0231509
Gm38126	-2.84924	0.00922497
Gm38067	2.30854	0.0239263
Gm38046	1.24295	0.0233764
Gm37983	1.47966	0.0381993
Gm37744	-1.67647	0.0220285
Gm37735	1.07501	0.0442876
Gm37695	-1.46167	0.0276677
Gm37674	-1.88812	0.0396142
Gm37486	1.93548	0.0494005
Gm37404	-1.00966	0.00072206
Gm37284	1.69801	0.03433
Gm37255	-1.05791	0.0281896
Gm37214	1.91207	0.0320351
Gm37165	-1.78663	0.0300775
Gm37084	1.72883	0.018327
Gm37008	-1.27769	0.0341499
Gm36955	-1.15061	0.0457306
Gm36944	-1.50029	0.0123164
Gm36189	-2.33827	0.0134906
Gm35648	2.01263	0.035
Gm35299	-1.95507	0.0422659
Gm3424	-2.39603	0.0175529
Gm32250	-2.52913	0.00519348
Gm30948	1.46119	0.0244876
Gm2990	1.80198	0.0454786
Gm29418	1.70939	0.0448134
Gm28884	-1.31133	0.0191537
Gm28784	1.001	0.0474339
Gm28439	2.03229	0.00036187
Gm28403	2.17305	0.0425965
Gm2830	1.21611	4.33699e-06
Gm28294	1.764	0.00293656
Gm2810	-2.05422	0.0378265
Gm27153	-1.92524	0.0370718
Gm26991	2.02422	0.0334584
Gm26927	-2.02	0.0399782
Gm26875	-2.05992	0.0210925
Gm26831	-1.63835	0.0486243
Gm26692	-1.76631	0.0445265
Gm26680	-1.85575	0.00705218
Gm26674	-1.8525	0.0485777
Gm26634	-1.98363	0.0477504
Gm26590	-1.12528	0.0442241
Gm25867	-2.28898	0.0197596
Gm25630	-2.00669	0.0409655
Gm24867	1.92829	0.0324208
Gm24339	2.2786	0.0186907
Gm24336	1.50816	0.0392102
Gm2423	-2.25588	0.00142202
Gm23887	-1.83489	0.0329565
Gm23615	2.11155	0.017604
Gm23316	-1.81584	0.0349964
Gm22888	1.33474	0.0446017
Gm2223	-1.22243	0.0021173
Gm22009	1.29072	0.000504124
Gm20826	2.20062	0.0104444
Gm20652	-2.52976	0.00842933
Gm20498	1.18224	0.0186417
Gm19514	-2.90256	0.00391572
Gm17767	-2.11843	0.0359063
Gm17120	1.25381	0.0451748
Gm17084	1.88093	0.0433723
Gm16712	1.36087	0.03714
Gm16333	1.12528	0.0292844
Gm16027	-2.13082	0.0205079
Gm15836	-1.38092	0.0401761
Gm15780	-2.05422	0.0378265
Gm15779	1.78901	0.0377909
Gm15772	2.2822	0.00364161
Gm15542	-1.75648	0.000901646
Gm15515	-2.28898	0.0197596
Gm15501	-2.54256	1.26644e-05
Gm15500	-1.42023	5.64205e-05
Gm15455	1.9859	0.0406979
Gm15429	-2.33082	0.00986205
Gm15409	2.12449	0.0423435
Gm15016	1.87856	0.0268445
Gm14776	-1.05921	0.00319719
Gm14749	-2.47074	0.0162655
Gm14341	2.052	0.0445252
Gm14154	-2.33827	0.0134906
Gm14021	-1.62625	0.0130117
Gm14018	-1.4991	0.0137767
Gm14015	2.85601	0.00353015
Gm13986	-1.82478	0.0337785
Gm13936	-2.48919	0.00386749
Gm13856	-1.31266	0.00668145
Gm13848	1.42691	0.0475656
Gm13708	-1.9486	0.0440869
Gm13586	2.47534	0.0151825
Gm13486	-2.05911	0.0402063
Gm13388	-2.31019	0.0149246
Gm13341	1.05567	0.0225104
Gm13238	-1.37816	0.0274063
Gm13201	-2.59886	0.00714531
Gm12930	-1.65956	0.0198147
Gm12918	-2.54761	4.61158e-05
Gm12799	-2.73552	0.00651014
Gm12736	-2.17963	0.02582
Gm12715	-2.26918	1.9121e-05
Gm12424	-1.59785	0.023709
Gm12418	1.64569	0.0267891
Gm12346	-1.46609	1.1607e-06
Gm12267	-2.09604	0.0198882
Gm12127	-2.19293	0.0200406
Gm12104	-1.71156	0.047223
Gm12081	-1.19077	0.03059
Gm11966	2.95677	0.00337112
Gm11946	2.30936	0.0258325
Gm11855	1.98833	0.0260031
Gm11808	-3.55922	1.67528e-05
Gm11521	-2.41855	0.0106318
Gm10862	1.96183	0.00710559
Gm10698	-3.25749	0.00101862
Gm10653	-1.67103	0.0181701
Gm10441	-2.64609	0.00702843
Gm10288	-2.32377	0.000866134
Gm10275	-2.61137	7.52687e-07
Gm10175	-1.94932	0.0015032
Gm10157	2.41509	0.0121548
Gm10146	-2.11657	0.000598577
Gm10123	-2.34808	3.79316e-06
Gm10076	1.46497	0.0359354
Gm10053	-3.04602	5.61875e-05
Gm10052	-2.89523	2.67365e-06
Gdf2	-1.07746	0.0464287
Gata6	1.1723	0.0393311
G6pc	2.36021	0.0362253
Ftl1-ps1	-1.41175	0.0111265
Fen1	1.71801	0.00480134
Fbxl13	1.26525	0.0188777
Fam166a	-2.44497	0.005327
Fam151a	-2.73552	0.00651014
F730311O21Rik	1.95721	0.0487187
Entpd4b	-2.85931	0.00300405
Eif4a-ps4	-2.23734	8.59813e-05
Duoxa1	-2.07341	0.0255034
Drd4	2.42825	0.0235697
Dnmt3aos	1.47962	0.0358576
Dmbx1	1.09215	0.000635146
Defb1	-1.07581	0.0183911
Dcstamp	-1.25444	0.0121628
Dbh	1.21073	0.0462749
Cytip	-1.18705	0.0482407
Cyp26a1	-2.64315	0.00706809
Cxcl5	1.20986	0.0273473
Crym	1.04263	0.0207971
Clec4g	2.18968	0.0141635
Clec2h	2.0838	0.0296538
Clec12a	-1.15298	0.0425069
Chodl	1.2021	0.0180738
Cdca2	-1.37991	0.0333397
Cd177	-3.35168	0.00573296
Cct6b	-1.04013	0.0464017
Ccl3	-1.95326	0.0337111
C330022C24Rik	1.8666	0.0418571
C2	1.025	0.0177954
C030017D09Rik	1.86722	0.0408547
Bsnd	2.55664	0.00876486
Bnip3l-ps	-1.50826	0.0353296
B430219N15Rik	2.12986	0.0240324
AY074887	-1.97755	0.046706
Atp5k	1.0093	1.84583e-07
Asb17os	-2.10889	0.0228791
Apoo-ps	-2.41482	0.012302
Apob	-1.93922	0.0450841
Apoa1	1.58831	0.0161307
Apela	-1.99493	0.0190258
Ap2m1-ps	-1.77313	0.00285588
Amd2	-1.01456	0.00711569
Adnp	1.42181	0.000309143
Acoxl	1.36916	0.0409537
Acot5	-1.13076	0.0271311
A930035D04Rik	1.40301	0.0453884
9430087J23Rik	2.24079	0.0228631
9330185C12Rik	-1.41179	0.0280045
9130024F11Rik	2.68852	0.00255659
9030204H09Rik	1.77175	0.038574
8030445P17Rik	-1.72948	0.00471958
6030498E09Rik	2.41299	0.016914
5830468F06Rik	-2.07775	0.0249424
5830444F18Rik	-1.12104	0.0480923
5830418P13Rik	1.12599	0.00968223
4933425D22Rik	1.89304	0.0421032
4933405L10Rik	-1.29942	0.0365734
4930579H20Rik	-2.80709	0.00820752
4930505A04Rik	1.11255	0.0224025
4921511C10Rik	-1.79401	0.0337114
2700078F05Rik	-1.88905	0.0251623
2310016G11Rik	2.89976	0.00386481
2010010A06Rik	-3.02329	0.00392884
1700111E14Rik	-1.99927	0.026145
1700041G16Rik	1.1238	0.0144951
1110028F11Rik	1.97905	0.0486935
0610012D04Rik	-2.68244	0.00560952
0610009E02Rik	1.0122	0.0144276

## Sheet: Sheet2
Tag	logFC	P.Value
Zfp986	-1.03874	0.0319025
Zfp819	-1.4997	0.00918077
Zfp593	1.1094	0.028262
Zbbx	1.2251	0.0400451
Wnt1	-2.09452	0.0266136
Wfikkn1	-1.42003	0.0140189
Wdr49	1.87148	0.0478024
Vmn1r-ps110	-1.41342	0.019694
Vdac3-ps1	-1.83321	0.00042809
Uts2b	3.72685	0.00631416
Ube2n-ps1	-1.81048	0.00810403
Tspan10	2.22358	0.0233731
Trpv1	1.39757	0.0290887
Trim69	2.02422	0.0334584
Tpt1-ps3	-2.55809	2.19797e-05
Tmsb15b2	-2.51982	0.00998044
Tmsb15b1	1.74403	0.0400249
Tmco5b	1.37283	0.0361096
Tgtp1	-1.28658	0.00483072
Tex35	1.87856	0.0268445
Tbr1	1.35533	0.027015
Styk1	-1.54	0.0128289
Stx19	-2.08629	0.0306693
Ssxb5	-2.0742	0.0242905
Srd5a2	-2.4397	0.0106433
Sprr1a	-2.50403	0.00112428
Spn	-1.24218	0.0414306
Spink8	1.17114	0.0486686
Snord8	-1.3001	0.0485996
Snord70	2.04539	0.0426908
Snord53	-1.35043	0.0449805
Snord104	1.17903	0.00192534
Sms-ps	-2.94229	0.00226609
Slfn4	-2.9172	0.00491759
Slco1b2	-1.84269	0.0316785
Slc6a4	2.34317	0.0152392
Slc6a2	1.25952	0.0325028
Slc5a7	1.38165	0.0297451
Slc25a31	1.93548	0.0494005
Slc22a1	-1.82169	0.0336473
Slc18a3	1.94774	0.031313
Slc10a4-ps	1.51999	0.0296633
Serpinb2	-1.92151	0.0376698
Serpina9	2.01847	0.0341154
Serpina3c	1.44369	0.0201119
Sele	-2.7364	0.0167273
Scgb3a1	-1.68635	0.015322
Scarna2	1.52547	0.0195011
Sap18b	-3.12697	7.88648e-05
S100g	2.45311	0.00753819
Rtp2	-1.71191	0.0438986
Rps7-ps3	-1.33415	0.00373009
Rps6-ps4	-2.87666	2.40858e-07
Rps29	1.06714	1.45187e-09
Rps27rt	1.24259	0.0396332
Rps16-ps2	-1.29118	0.0114335
Rps13-ps1	-2.53658	1.64389e-05
Rps12-ps3	-2.02444	0.000460198
Rps10-ps4	2.03825	0.0433371
Rpph1	1.80327	0.0352406
Rpl9-ps8	-2.05163	0.037327
Rpl9-ps3	-1.41295	0.036512
Rpl3-ps1	-2.26135	4.13532e-06
Rpl28-ps1	-1.94044	0.00214888
Rpl27a-ps2	1.87148	0.0478024
Rpl17-ps10	-1.76451	0.00210192
Rpl14-ps1	-1.55279	0.00388326
Rpl10-ps3	-2.25474	0.00109802
Rpl10a-ps1	-1.71435	0.000373197
Recql5os1	-2.29075	0.0161553
Rab11fip4os1	-1.63457	0.0145655
Rab11b-ps2	-2.43881	0.0146477
Ptges3-ps	-2.89526	0.00367641
Prr19	-1.80805	0.0347957
Prlhr	1.7836	0.00477898
Ppp1ccb	-1.67407	1.9827e-05
Plxna4os1	-1.57203	0.0262874
Plac8	-2.2255	0.0059018
Pla2g2d	-1.27451	0.00253096
Pitx1	2.01332	0.0372219
Pik3c2g	2.04244	0.0454406
Phxr4	-1.9013	0.0276092
Phospho1	1.8142	0.000376426
Pgk1-rs7	-2.19922	6.91587e-06
Pgam1-ps2	-2.63847	5.84753e-06
Pdyn	-1.21933	1.77011e-06
Pde6c	1.10593	0.00214181
Pcp4	1.01826	0.00291495
Pax1	-1.77519	0.0378054
P2rx1	-1.299	0.0127627
Olfr651	-2.10655	0.0276206
Olfr1420	-1.77379	0.044064
Obox4-ps3	2.54293	0.00782012
Oaz1-ps	-1.60485	0.0183385
Nutf2-ps1	-1.82501	0.00844804
Ntrk1	1.27363	0.0163312
Nphs2	1.43123	0.0355665
Nms	-1.00311	0.00590035
Ndufb4c	-3.76146	0.000106569
Ncoa4-ps	-2.04231	0.00296404
Myh2	1.37115	0.0446576
Ms4a6c	-1.42517	0.00877632
Mrpl23-ps1	-1.98495	0.0191333
Mrap	1.59539	0.0225919
Mir8094	-1.41473	0.0380562
Mir7675	-1.67118	0.0448503
Mir7655	-2.28898	0.0197596
Mir379	2.69754	0.0106481
Mir132	1.89225	0.0310273
Mboat4	-1.46353	0.0420217
Marveld3	-1.10276	0.00818301
Ly9	1.28805	0.049912
Lrrc25	-1.27929	0.014307
Lrg1	-1.1011	0.0466499
Lhx4	1.75633	0.00993457
Lhx3	1.10527	0.0158384
Lcn2	-3.1328	0.0453976
Lamtor3-ps	-1.07302	0.0204872
Krt19	2.40179	0.040378
Knl1	1.83375	0.0335991
Kdm4dl	1.22201	0.0251542
Kansl2-ps	-2.53777	0.00832011
Jmjd7	1.03624	0.0447992
Itih4	-2.09766	0.0144082
Il22ra1	2.33741	0.018003
Il1b	-2.05757	0.0368233
Igkc	-1.67712	0.0175372
Ifitm6	-1.49501	0.0293052
Ifi209	-1.45692	0.0150927
Idi1-ps1	-2.04705	0.00445679
Hydin	1.02119	0.039651
Hsf2bp	1.2033	0.0346283
Hpse2	-2.08974	0.0160709
Hoxb9	-1.36121	0.0450543
Hoxb1	-2.22639	0.0306413
Hormad2	-2.12541	0.0265967
Haspin	-1.1416	0.0390094
Hadhb-ps	-2.02	0.0399782
H3f3a-ps2	-2.00209	0.0246894
H2-Eb2	1.75852	0.0132377
H2ac24	1.22251	0.0408704
Gzmk	-2.56067	0.00766815
Gvin2	-1.46369	0.0291103
Gsx1	-1.21956	0.0145586
Gpx2	1.11803	0.0213699
Gpr174	1.79789	0.0172909
Gng13	1.12494	0.00418293
Gm9970	1.23412	0.0352867
Gm9892	-2.65537	0.0108338
Gm9843	-1.75347	0.000103142
Gm9830	-2.93949	0.00300095
Gm9816	-1.7037	0.0463839
Gm9803	-3.12226	0.00166851
Gm9755	-1.6129	0.0121202
Gm9531	-2.75167	0.000115886
Gm8855	-1.692	0.0459251
Gm8624	2.0278	0.0480661
Gm8369	-1.83001	0.0330572
Gm8129	1.62105	0.024739
Gm7741	-2.16489	0.0318981
Gm7536	1.95494	0.0284121
Gm7367	-1.8782	0.00637621
Gm7347	-1.84831	0.0258091
Gm7334	-1.19698	0.0392776
Gm6863	-2.41947	0.00129937
Gm6565	-2.76195	0.00032805
Gm6498	-2.58734	0.00736384
Gm6366	-1.87884	0.0267737
Gm6263	1.72301	0.0462289
Gm6055	-1.75105	0.00644213
Gm5914	1.10269	0.0180853
Gm5898	1.12305	0.0201966
Gm5860	1.21898	0.0277856
Gm5620	2.27985	0.0189451
Gm5127	-1.05874	0.0483421
Gm5083	-2.28898	0.0197596
Gm4889	2.00617	0.0211751
Gm45121	2.14511	0.0258905
Gm44746	2.47171	0.0153503
Gm44708	-2.44273	0.0105583
Gm44633	-1.7997	0.0319693
Gm44417	1.78195	0.0363452
Gm44317	-1.89096	0.0327428
Gm44207	1.12742	0.0453763
Gm44152	-2.21947	0.0317907
Gm44116	-1.89315	0.0481424
Gm44066	-2.01102	0.0406425
Gm44027	-1.91358	0.0304752
Gm43871	1.42815	0.0423618
Gm4366	-1.68645	0.00982141
Gm43653	-1.77526	0.0352946
Gm43581	-1.70024	0.0406795
Gm43502	-2.00258	0.0382674
Gm43430	1.98807	0.0404707
Gm43371	-1.11366	0.0310819
Gm43075	-1.68278	0.0430731
Gm43056	-1.4798	0.037182
Gm43024	-2.46727	0.0124105
Gm43006	-1.67083	0.0191035
Gm42959	1.05158	0.016656
Gm42946	-1.57997	0.0179714
Gm42885	-2.09152	0.0267967
Gm42876	-1.46953	0.0275083
Gm42857	1.025	0.0198495
Gm42791	-1.42739	0.0467385
Gm42780	-2.19293	0.0200406
Gm42688	1.21558	0.0200018
Gm42648	2.04877	0.044692
Gm42587	2.27795	0.0231779
Gm42501	2.08193	0.0247704
Gm4202	-1.68969	0.0266128
Gm38244	-2.65095	0.00888101
Gm38173	-2.14996	0.0231509
Gm38126	-2.84924	0.00922497
Gm38067	2.30854	0.0239263
Gm38046	1.24295	0.0233764
Gm37983	1.47966	0.0381993
Gm37744	-1.67647	0.0220285
Gm37735	1.07501	0.0442876
Gm37695	-1.46167	0.0276677
Gm37674	-1.88812	0.0396142
Gm37486	1.93548	0.0494005
Gm37404	-1.00966	0.00072206
Gm37284	1.69801	0.03433
Gm37255	-1.05791	0.0281896
Gm37214	1.91207	0.0320351
Gm37165	-1.78663	0.0300775
Gm37084	1.72883	0.018327
Gm37008	-1.27769	0.0341499
Gm36955	-1.15061	0.0457306
Gm36944	-1.50029	0.0123164
Gm36189	-2.33827	0.0134906
Gm35648	2.01263	0.035
Gm35299	-1.95507	0.0422659
Gm3424	-2.39603	0.0175529
Gm32250	-2.52913	0.00519348
Gm30948	1.46119	0.0244876
Gm2990	1.80198	0.0454786
Gm29418	1.70939	0.0448134
Gm28884	-1.31133	0.0191537
Gm28784	1.001	0.0474339
Gm28439	2.03229	0.00036187
Gm28403	2.17305	0.0425965
Gm2830	1.21611	4.33699e-06
Gm28294	1.764	0.00293656
Gm2810	-2.05422	0.0378265
Gm27153	-1.92524	0.0370718
Gm26991	2.02422	0.0334584
Gm26927	-2.02	0.0399782
Gm26875	-2.05992	0.0210925
Gm26831	-1.63835	0.0486243
Gm26692	-1.76631	0.0445265
Gm26680	-1.85575	0.00705218
Gm26674	-1.8525	0.0485777
Gm26634	-1.98363	0.0477504
Gm26590	-1.12528	0.0442241
Gm25867	-2.28898	0.0197596
Gm25630	-2.00669	0.0409655
Gm24867	1.92829	0.0324208
Gm24339	2.2786	0.0186907
Gm24336	1.50816	0.0392102
Gm2423	-2.25588	0.00142202
Gm23887	-1.83489	0.0329565
Gm23615	2.11155	0.017604
Gm23316	-1.81584	0.0349964
Gm22888	1.33474	0.0446017
Gm2223	-1.22243	0.0021173
Gm22009	1.29072	0.000504124
Gm20826	2.20062	0.0104444
Gm20652	-2.52976	0.00842933
Gm20498	1.18224	0.0186417
Gm19514	-2.90256	0.00391572
Gm17767	-2.11843	0.0359063
Gm17120	1.25381	0.0451748
Gm17084	1.88093	0.0433723
Gm16712	1.36087	0.03714
Gm16333	1.12528	0.0292844
Gm16027	-2.13082	0.0205079
Gm15836	-1.38092	0.0401761
Gm15780	-2.05422	0.0378265
Gm15779	1.78901	0.0377909
Gm15772	2.2822	0.00364161
Gm15542	-1.75648	0.000901646
Gm15515	-2.28898	0.0197596
Gm15501	-2.54256	1.26644e-05
Gm15500	-1.42023	5.64205e-05
Gm15455	1.9859	0.0406979
Gm15429	-2.33082	0.00986205
Gm15409	2.12449	0.0423435
Gm15016	1.87856	0.0268445
Gm14776	-1.05921	0.00319719
Gm14749	-2.47074	0.0162655
Gm14341	2.052	0.0445252
Gm14154	-2.33827	0.0134906
Gm14021	-1.62625	0.0130117
Gm14018	-1.4991	0.0137767
Gm14015	2.85601	0.00353015
Gm13986	-1.82478	0.0337785
Gm13936	-2.48919	0.00386749
Gm13856	-1.31266	0.00668145
Gm13848	1.42691	0.0475656
Gm13708	-1.9486	0.0440869
Gm13586	2.47534	0.0151825
Gm13486	-2.05911	0.0402063
Gm13388	-2.31019	0.0149246
Gm13341	1.05567	0.0225104
Gm13238	-1.37816	0.0274063
Gm13201	-2.59886	0.00714531
Gm12930	-1.65956	0.0198147
Gm12918	-2.54761	4.61158e-05
Gm12799	-2.73552	0.00651014
Gm12736	-2.17963	0.02582
Gm12715	-2.26918	1.9121e-05
Gm12424	-1.59785	0.023709
Gm12418	1.64569	0.0267891
Gm12346	-1.46609	1.1607e-06
Gm12267	-2.09604	0.0198882
Gm12127	-2.19293	0.0200406
Gm12104	-1.71156	0.047223
Gm12081	-1.19077	0.03059
Gm11966	2.95677	0.00337112
Gm11946	2.30936	0.0258325
Gm11855	1.98833	0.0260031
Gm11808	-3.55922	1.67528e-05
Gm11521	-2.41855	0.0106318
Gm10862	1.96183	0.00710559
Gm10698	-3.25749	0.00101862
Gm10653	-1.67103	0.0181701
Gm10441	-2.64609	0.00702843
Gm10288	-2.32377	0.000866134
Gm10275	-2.61137	7.52687e-07
Gm10175	-1.94932	0.0015032
Gm10157	2.41509	0.0121548
Gm10146	-2.11657	0.000598577
Gm10123	-2.34808	3.79316e-06
Gm10076	1.46497	0.0359354
Gm10053	-3.04602	5.61875e-05
Gm10052	-2.89523	2.67365e-06
Gdf2	-1.07746	0.0464287
Gata6	1.1723	0.0393311
G6pc	2.36021	0.0362253
Ftl1-ps1	-1.41175	0.0111265
Fen1	1.71801	0.00480134
Fbxl13	1.26525	0.0188777
Fam166a	-2.44497	0.005327
Fam151a	-2.73552	0.00651014
F730311O21Rik	1.95721	0.0487187
Entpd4b	-2.85931	0.00300405
Eif4a-ps4	-2.23734	8.59813e-05
Duoxa1	-2.07341	0.0255034
Drd4	2.42825	0.0235697
Dnmt3aos	1.47962	0.0358576
Dmbx1	1.09215	0.000635146
Defb1	-1.07581	0.0183911
Dcstamp	-1.25444	0.0121628
Dbh	1.21073	0.0462749
Cytip	-1.18705	0.0482407
Cyp26a1	-2.64315	0.00706809
Cxcl5	1.20986	0.0273473
Crym	1.04263	0.0207971
Clec4g	2.18968	0.0141635
Clec2h	2.0838	0.0296538
Clec12a	-1.15298	0.0425069
Chodl	1.2021	0.0180738
Cdca2	-1.37991	0.0333397
Cd177	-3.35168	0.00573296
Cct6b	-1.04013	0.0464017
Ccl3	-1.95326	0.0337111
C330022C24Rik	1.8666	0.0418571
C2	1.025	0.0177954
C030017D09Rik	1.86722	0.0408547
Bsnd	2.55664	0.00876486
Bnip3l-ps	-1.50826	0.0353296
B430219N15Rik	2.12986	0.0240324
AY074887	-1.97755	0.046706
Atp5k	1.0093	1.84583e-07
Asb17os	-2.10889	0.0228791
Apoo-ps	-2.41482	0.012302
Apob	-1.93922	0.0450841
Apoa1	1.58831	0.0161307
Apela	-1.99493	0.0190258
Ap2m1-ps	-1.77313	0.00285588
Amd2	-1.01456	0.00711569
Adnp	1.42181	0.000309143
Acoxl	1.36916	0.0409537
Acot5	-1.13076	0.0271311
A930035D04Rik	1.40301	0.0453884
9430087J23Rik	2.24079	0.0228631
9330185C12Rik	-1.41179	0.0280045
9130024F11Rik	2.68852	0.00255659
9030204H09Rik	1.77175	0.038574
8030445P17Rik	-1.72948	0.00471958
6030498E09Rik	2.41299	0.016914
5830468F06Rik	-2.07775	0.0249424
5830444F18Rik	-1.12104	0.0480923
5830418P13Rik	1.12599	0.00968223
4933425D22Rik	1.89304	0.0421032
4933405L10Rik	-1.29942	0.0365734
4930579H20Rik	-2.80709	0.00820752
4930505A04Rik	1.11255	0.0224025
4921511C10Rik	-1.79401	0.0337114
2700078F05Rik	-1.88905	0.0251623
2310016G11Rik	2.89976	0.00386481
2010010A06Rik	-3.02329	0.00392884
1700111E14Rik	-1.99927	0.026145
1700041G16Rik	1.1238	0.0144951
1110028F11Rik	1.97905	0.0486935
0610012D04Rik	-2.68244	0.00560952
0610009E02Rik	1.0122	0.0144276
